# Supplementary material for: Homozygosity Haplotype and Whole-Exome Sequencing Analysis to Identify Potentially Functional Rare Variants Involved in Multiple Sclerosis among Sardinian Families
Source: Curr Issues Mol Biol. 2021 Oct 27;43(3):1778–93. doi: 10.3390/cimb43030125 (PMC8929092; doi:10.3390/cimb43030125)
Supplement: Supplementary file 1 [file cimb-43-00125-s001.zip]

Archive with 1 entries (1 files):
- cimb-1400417 supplementary.xlsx
