# Supplementary material for: Homozygosity Haplotype and Whole-Exome Sequencing Analysis to Identify Potentially Functional Rare Variants Involved in Multiple Sclerosis among Sardinian Families
Source: Curr Issues Mol Biol. 2021 Oct 27;43(3):1778–93. doi: 10.3390/cimb43030125 (PMC8929092; doi:10.3390/cimb43030125)
Supplement: Supplementary file 1 [file cimb-43-00125-s001.zip › cimb-1400417 supplementary.xlsx]

## Sheet: MS
Chr	Start	End	Ref	Alt	Func.refGene	Gene.refGene	GeneDetail.refGene	ExonicFunc.refGene	AAChange.refGene	dbSNP	VarSome	1000G_ALL	1000G_AFR	1000G_AMR	1000G_EAS	1000G_EUR	1000G_SAS	ESP6500si_ALL	ESP6500si_AA	ESP6500si_EA	gnomAD_exome_ALL	gnomAD_exome_AFR	gnomAD_exome_AMR	gnomAD_exome_ASJ	gnomAD_exome_EAS	gnomAD_exome_FIN	gnomAD_exome_NFE	gnomAD_exome_OTH	gnomAD_exome_SAS	gnomAD_genome_ALL	gnomAD_genome_AFR	gnomAD_genome_AMR	gnomAD_genome_ASJ	gnomAD_genome_EAS	gnomAD_genome_FIN	gnomAD_genome_NFE	gnomAD_genome_OTH		Sardinian (Sidore et al 2015)	SIFT_pred	Polyphen2_HDIV_pred	Polyphen2_HVAR_pred	LRT_pred	MutationTaster_pred	MutationAssessor_pred	FATHMM_pred	PROVEAN_pred	fathmm-MKL_coding_pred
12	123943942	123943942	A	C	intronic	SNRNP35				.	Uncertain Significance	.	.	.	.	.	.	.	.	.	.	.	.	.	.	.	.	.	.	3.431e-05	0	0	0	0	0	7.182e-05	0		.	.	.	.	.	.	.	.	.	.
13	111364877	111364877	-	GGG	upstream	ING1	dist=93				Uncertain Significance																												.
2	223554057	223554057	T	G	exonic	MOGAT1		nonsynonymous SNV	MOGAT1:NM_058165:exon3:c.T347G:p.V116G	rs780124240	Uncertain Significance	.	.	.	.	.	.	.	.	.	0.0002	0.0003	0	0.0001	0	0.0002	0.0003	0	0	.	.	.	.	.	.	.	.		.	D	B	B	N	N	M	T	N	D
20	49366933	49366933	G	C	exonic	PARD6B		nonsynonymous SNV	PARD6B:NM_032521:exon3:c.G1027C:p.A343P	rs749447175	Uncertain Significance	.	.	.	.	.	.	.	.	.	0.0007	0.0022	0	0.0008	0.0001	0.0024	0.0007	0.0006	0	.	.	.	.	.	.	.	.		.	T	B	B	N	N	N	T	N	N
20	50245517	50245517	A	C	splicing	ATP9A	NM_006045:exon16:c.1761+2T>G			.	Pathogenic	.	.	.	.	.	.	.	.	.	.	.	.	.	.	.	.	.	.	.	.	.	.	.	.	.	.		.	.	.	.	.	D	.	.	.	D
6	29856257	29856257	G	C	ncRNA_exonic	HLA-H				rs772295016	Uncertain Significance	.	.	.	.	.	.	.	.	.	0.0001	0.0008	0.0001	0.0002	6.124e-05	0	0.0001	0	3.388e-05	6.695e-05	0	0	0	0	0	0.0001	0		.	.	.	.	.	.	.	.	.	.
6	29856261	29856261	G	A	ncRNA_exonic	HLA-H				rs764894418	Uncertain Significance	.	.	.	.	.	.	.	.	.	0.0002	0.0011	0.0002	0.0002	6.128e-05	0	0.0001	0.0004	3.418e-05	6.701e-05	0	0	0	0	0	0.0001	0		.	.	.	.	.	.	.	.	.	.
6	29856263	29856263	G	A	ncRNA_exonic	HLA-H				rs764158860	Uncertain Significance	.	.	.	.	.	.	.	.	.	0.0002	0.001	0.0002	0.0002	6.093e-05	4.614e-05	0.0001	0.0004	3.377e-05	.	.	.	.	.	.	.	.		.	.	.	.	.	.	.	.	.	.
6	42976917	42976917	A	C	exonic	PPP2R5D		nonsynonymous SNV	PPP2R5D:NM_180977:exon9:c.A885C:p.E295D,PPP2R5D:NM_001270476:exon11:c.A750C:p.E250D,PPP2R5D:NM_006245:exon11:c.A1203C:p.E401D,PPP2R5D:NM_180976:exon11:c.A1107C:p.E369D	.	Uncertain Significance	.	.	.	.	.	.	.	.	.	.	.	.	.	.	.	.	.	.	.	.	.	.	.	.	.	.		.	T	B	B	N	D	L	T	N	D
6	43106964	43106964	A	C	exonic	PTK7		nonsynonymous SNV	PTK7:NM_001270398:exon9:c.A1477C:p.T493P,PTK7:NM_002821:exon9:c.A1453C:p.T485P,PTK7:NM_152880:exon9:c.A1453C:p.T485P,PTK7:NM_152882:exon9:c.A1453C:p.T485P	rs780764712	Uncertain Significance	.	.	.	.	.	.	.	.	.	6.519e-05	0.0002	0	0	0	4.541e-05	0.0001	0	0	.	.	.	.	.	.	.	.		.	D	D	P	D	D	M	T	D	D
6	43181034	43181034	T	G	splicing	CUL9	NM_015089:exon27:c.5358+2T>G			.	Pathogenic	.	.	.	.	.	.	.	.	.	.	.	.	.	.	.	.	.	.	.	.	.	.	.	.	.	.		.	.	.	.	.	D	.	.	.	D
6	43223539	43223539	A	C	exonic	TTBK1		nonsynonymous SNV	TTBK1:NM_032538:exon9:c.A806C:p.H269P	.	Uncertain Significance	.	.	.	.	.	.	.	.	.	.	.	.	.	.	.	.	.	.	.	.	.	.	.	.	.	.		.	D	D	P	D	D	L	T	D	D
21	43557751	43557832	GGTGGGTGCGGAGTGGGGTGGGAGGTGCAGGCTGACAGGAAGGTGGGTGTGGAGTGGGGTGGGAGGTGCAGGCTGACAGGAG	-	splicing	UMODL1				.	Pathogenic	.	.	.	.	.	.	.	.	.	.	.	.	.	.	.	.	.	.	.	.	.	.	.	.	.	.		.	.	.	.	.	.	.	.	.	.
13	109859349	109859354	TGTGTT	-	UTR3	MYO16	NM_015011:c.*165_*170delTGTGTT;NM_001198950:c.*165_*170delTGTGTT			rs796425423	Uncertain Significance	.	.	.	.	.	.	.	.	.	.	.	.	.	.	.	.	.	.	.	.	.	.	.	.	.	.	.	.	.		.	.	.	.	.	.	.	.
13	108519067	108519070	CTCT	-	UTR5	FAM155A	NM_001080396:c.-123_-126delAGAG			rs372260922	Uncertain Significance	.	.	.	.	.	.	.	.	.	.	.	.	.	.	.	.	.	.	.	.	.	.	.	.	.	.	.	.	.		.	.	.	.	.	.	.	.
[truncated: 53 more columns]
